# Supplementary material for: Vision-Language Model-Based Local Interpretable Model-Agnostic Explanations Analysis for Explainable In-Vehicle Controller Area Network Intrusion Detection
Source: Sensors (Basel). 2025 May 10;25(10):3020. doi: 10.3390/s25103020 (PMC12115109; doi:10.3390/s25103020)
Supplement: Supplementary file 1 [file sensors-25-03020-s001.zip]

Archive with 1 entries (1 files):
- sensors-3602370-supplementary.pdf
